# Supplementary material for: Development and Validation of a High-Resolution Melting (HRM) Method for Differentiating Ovis and Equi Biovars of Corynebacterium pseudotuberculosis
Source: Vet Sci. 2026 Apr 13;13(4):372. doi: 10.3390/vetsci13040372 (PMC13120198; doi:10.3390/vetsci13040372)
Supplement: Supplementary file 1 [file vetsci-13-00372-s001.zip]

Archive with 1 entries (1 files):
- vetsci-4211294-supplementary.pdf
